# Supplementary material for: Surgical management of cystic echinococcosis—A 20-year case series and outcome analysis
Source: PLoS Negl Trop Dis. 2026 Apr 24;20(4):e0013661. doi: 10.1371/journal.pntd.0013661 (PMC13108735; doi:10.1371/journal.pntd.0013661)
Supplement: S1 Data — The dataset includes patient demographics, disease characteristics, surgical parameters, postoperative outcomes, and follow-up data for patients undergoing surgical treatment of cystic echinococcosis. (XLSX) [file pntd.0013661.s001.xlsx]

## Sheet: Tabelle1
Sex	Age (years)	Cardiac Co-morbidities	Renal Co-morbidities	Pulmonary Co-morbidities	Coagulation disorders	Smoking Habits	Year of diagnosis	ECOG performance status	ASA score	Antihelminthic Therapy	Type of intervention	Operative time (Min)	Intraoperative blood loss (ml)	Pringle	Postoperative Intensive Care (IC) Unit Stay	Length of Hospital Stay	Clavien Dindo	Treatment of the Complication	Comprehensive Complications Index	90-day mortality	Recurence	Max cyst diameter (cm)	Cyst number	Bile duct involvement	Vascular compression	Previous surgeries	Preoperative recurence	previous PAIR	previous surgery	Follow-up Duration (months)	Hypertone NaCl solution	Glucose solution	Betadine solution	Intraoperative cyst opening	Resection status
male	33	No	No	No	No	Yes (0.5 packyears)	2021	0	3	Albendazole (3 months)	Pericystectomy	403	200	Yes (prepared)	No (1 day intermediate care)	9	0 (no complications)	none	0	Alive	No	13	1	No	No	No	No	No	No	33	No	No	No	No	R0
male	48	No	No	No	No	Yes (5 packyears)	2005	0	2	Albendazole (3 months)	Pericystectomy	270	200	Yes (ischemic preconditioning)	Yes (1 night IC)	9	0 (no complications)	none	0	Alive	No	7	1	No	No	No	No	No	No	204	No	No	No	No	R0
male	63	Atrial fibrilation	No	No	Thalassemia minor	No	2021	0	2	Mebendazole (9 months)	Pericystectomy	510	500	No	Yes (1 night IC)	23	2 (urosepsis, renal insufficiency)	none	0	Alive	no second recurrence	9.1	1	No	No	Yes, in 2002	Yes	No	Yes	23	No	Yes (40%)	No	No	R0
male	47	No	No	No	No	No	2007	1	2	Albendazole (204 months)	1) Endocystectomy: 2) Pericystectomy	1) 570; 2) 570	1) 500; 2) 500	No (not a liver surgery)	Yes (1 night IC)	6	0 (no complications)	none	0	Alive	Yes / No	12	1	No (no liver surgery)	No	Yes, in 2007	Yes	No	Yes	142	No / No	No / No	Yes / Yes	Yes	R2 (cervical spine)
male	65	No	No	No	No	Yes (17 packyears)	2021	0	2	Albendazole (3 months)	Pericystectomy	278	100	Yes (3x20 min)	No	6	0 (no complications)	none	0	Alive	No	10.5	1	No	No	No	No	No	No	38	No	No	No	No	R0
male	54	No	No	No	No	Yes (15 packyears)	2015	0	2	Albendazole (5 months)	Pericystectomy	475	1500	No	No (1 day intermediate care)	17	3 (Pneumonia)	none	0	Alive	No	17	1	No	Yes (right liver vein)	No	No	No	No	95	Yes (25%)	No	No	Yes	R0
female	40	No	No	No	No	No	2010	1	2	Albendazole (1 month) + Mebendazole (3 months) = 4 months	Endocystectomy	367	300	No (not a liver surgery)	Yes (1 night IC)	7	1 (small residual pericardial effusion)	monotoring	8.7	Alive	Ni	4.1	4	No (no liver surgery)	No	Yes, in 2000	Yes	No	Yes	170	No	No	Ja	Yes	endocystectomy
female	42	No	No	No	No	No	2007	0	2	Albendazole (4 months)	Pericystectomy	240	200	Yes (30 Min)	Yes (1 night IC)	6	3a (pneumothorax)	chest tube drainage	26.2	Alive	no second recurrence	3	1	No	No	Yes, in 2005	Yes	No	Yes	202	No	No	No	No	R0
male	42	No	No	No	No	No (previous smoker)	2016	0	1	Albendazole (4 months)	Endocystectomy	380	1000	No	No	6	0 (no complications)	none	0	Alive	No	10	1	No	No	No	No	No	No	77	No	No	No	No	endocystectomy
female	35	No	No	No	No	Yes (7.5 packyears)	2022	0	2	Albendazole (3 months)	Endocystectomy	142	150	No	No (1 day intermediate care)	5	0 (no complications)	none	0	Alive	No	8	1	No	No	No	No	No	No	19	Yes (20%)	No	No	Yes	endocystectomy
male	58	No	No	No	No	Yes (10 packyears)	2005	0	2	Albendazole (3 months)	Pericystectomy	250	2000	Yes	Yes (1 night IC)	17	3a (pleural effusion), 2 (Staphylococcus aureus infection)	CT-guided pleural fluid aspiration and antibiotics	33.5	Alive	No	9.4	1	No	No	Yes, in 1987	Yes	No	Yes	230	No	No	No	Yes	endocystectomy, R2 (pelvic disease)
female	28	No	Previous complicated pyelonephritis	No	No	No	2021	0	2	Albendazole (25 months)	Pericystectomy	353	280	No	No (1 day intermediate care)	9	0 (no complications)	none	0	Alive	No	7.5	2	No	No	No	No	No	No	12	Yes	No	No	Yes	R0
male	37	No	No	Pulmonary Echynococcis	No	Yes	2021	1	1	Albendazole (3 moths)	Pericystectomy	315	400	Yes	No	5	0 (no complications)	none	0	Alive	No	7.6	1	No	No	Yes, in 2002 and 2004	Yes	No	Yes	19	Yes	No	No	Yes	R0
male	32	No	No	Previous lung resection (Lobectomy)	No	Yes	2009	1	2	Albendazole (12 months)	Pericystectomy	100	50	No (not a liver surgery)	Yes (1 night IC)	15	1 (pneumothorax), 2 (hemoglobin drop)	1 (chest tube longer in situ), 2 (packed red blood cell transfusion)	22.6	Alive	No	2.1	1	No (no liver surgery)	No	Yes, in 2003	Yes	No	Yes	160	No	Yes (40%)	No	Yes	R0
male	69	No	No	No	No	No	2012	2	2	Albendazole (3 months)	Pericystectomy	360	250	Yes (15min)	No (1 day intermediate care)	9	0 (no complications)	none	0	Alive	No	14	2	No	No	No	No	No	No	125	No	No	No	No	R0
male	36	No	No	No	No	Yes	2020	0	2	Albendazole (4 months)	Pericystectomy	345	130	No	No (1 day intermediate care)	6	3a (perihepatic seroma), 2 (nosocomial pneumonia)	percutaneous drain placement; antibiotic therapy with piperacillin/tazobactam	33.5	Alive	No	15	1	No	No	No	No	No	No	42	Yes	No	No	Yes	R0
female	48	Previous myocardial infartion	No	No	No	No	2015	1	2	Albendazole (4 months)	Pericystectomy	277	300	No	No	14	2 (urinary tract infection)	urinary tract infection initially treated with ciprofloxacin, later escalated to piperacillin/tazobactam	20.9	Alive	No	4.5	1	No	No	Yes, in 2014	Yes	No	Yes	98	No	No	No	No	R0
female	37	No	Urolithiasis	No	No	Yes (4.5 packyears)	2017	0	2	Albendazole (3 months)	Pericystectomy	285	300	No	No	9	1 (pain and nausea)	analgesia and antiemetic medication	12.2	Alive	No	7	1	Yes	No	No	No	No	No	42	Yes	No	No	Yes	R0
male	30	No	No	No	No	Yes (5 packyears)	2012	0	2	Albendazole (5 months)	Pericystectomy	297	300	Yes (25min)	No (1 day intermediate care)	6	3x Grade 1 (hypernatremia, hypokalemia, hypophosphatemia) + 3× Grade 2 (pulmonary edema, atrial flutter, paralysis)	none	0	Alive	No	8	3	No	No	No	No	No	No	93	No	No	No	No	R0
female	58	No	No	No	No	No	2016	0	1	Albendazole (3 months) + Mebendazole (10 months) = Total 13 months	Pericystectomy	334	1100	No	No (2 days intermediate care)	7	0 (no complications)	none	0	Alive	No	9	2	No	No	No	No	No	No	76	No	No	No	No	R0
male	44	No	No	No	No	Yes (25 packyears)	2022	1	2	Albendazole (32 months)	Open PAIR and cyst deroofing	263	200	No	No (1 day intermediate care)	8	3x Grade 2 (Exudative pancreatitis, congestive hepatopathy due to compression of the right liver lobe and the portal vein, cyst perforation)	subhepatic drain placement, antibiotic therapy	33.5	Alive	Yes	8.7	>5	No	Yes (middle and right liver vein)	No	No	No	No	23	Yes	No	No	Yes	PAIR
female	80	Stenosis of the left subclavian artery, arterial hypertension	No	No	No	No	2019	2	3	Albendazole (12 months)	Endocystectomy	270	225	Yes	No (1 day intermediate care)	6	0 (no complications)	none	0	Alive	No	7	3	No	No	No	No	No	No	30	Yes	No	No	Yes	endocystectomy
male	36	Heart failure with low EF, atrial fibrilation	No	No	No	No	2017	1	2	Albendazole (84 months)	Pericystectomy	600	300	No	Yes (1 night IC)	6	3x Grade 1 (hypernatremia, hypokalemia, hypophosphatemia) + 3× Grade 2 (pulmonary edema, atrial flutter, paralysis)	electrolyte correction, furosemide, amiodarone, prokinetics	37.2	Alive	No	13.4	1	No	No	No	No	No	No	78	Yes	No	Ja	Yes	R0
female	34	No	No	No	Protein-S deficiency	No	2013	0	2	Albendazole (3 months)	Pericystectomy	470	200	Yes	No	6	0 (no complications)	none	0	Alive	No	15.7	1	No	No	No	No	No	No	93	No	No	No	No	R0
male	39	No	No	No	No	Yes (25 packyears)	2017	0	2	Albendazole (3 months)	Pericystectomy	189	95	No	No	5	0 (no complications)	none	0	Alive	No	5.6	1	No	No	No	No	No	No	19	No	No	No	No	R0
male	60	No	No	No	No	No	1972	0	2	Albendazole (7 months)	Pericystectomy	250	300	No (not a liver surgery)	No	8	0 (no complications)	none	0	Alive	No	8	1	No (no liver surgery)	No	Yes	Yes	No	Yes	126	No	No	No	No	R0
female	34	No	No	No	No	No	2009	0	2	Albendazole (2 months)	Pericystectomy	300	300	No	Yes (1 night IC)	8	0 (no complications)	none	0	Alive	No	19	2	No	Yes (middle and right liver vein)	No	No	No	No	166	Yes	No	No	Yes	R0
male	66	Ischemic coronary disease, atrial fibrilation, heart faiilure	Acute on chronic kidney insufficiency G2, AKIN 2	COPD, sleep apnea	No	Yes (30 packyears)	2018	3	3	Albendazole (50 months)	Pericystectomy	344	95	No (not a liver surgery)	No	13	2 (peripheral pulmonary emboli) + 2 (pneumonia)	heparin and antibiotics	29.6	Alive, died 4 years later, in 2023, due to complications of a heart transplant	No	13.7	1	No (no liver surgery)	No	No	No	No	No	58	Yes	No	No	Yes	R0
male	54	No	No	No	No	No	2007	0	2	Albendazole (2 months)	Pericystectomy	420	1700	Yes (45 Min)	Yes (1 night IC)	8	0 (no complications)	none	0	Alive	No	4.4	1	Yes	No	No	No	No	No	148	Yes	No	No	Yes	R0
female	50	No	No	No	No	No	2018	0	2	Albendazole (3 months)	Pericystectomy	322	1200	Yes	Yes (1 night IC)	7	2 (bleeding) + 2 (air embolism)	packed red blood cells, catecholamines, fluids	29.6	Alive	No	8	1	No	Yes (right liver vein)	No	No	No	No	66	No	No	No	No	R0
male	61	No	No	No	No	No	2009	0	2	Mebendazole (9 months)	Pericystectomy	140	100	No (not a liver surgery)	No	7	0 (no complications)	none	0	Alive	No	6.5	1	No (no liver surgery)	No	Yes, in 2008 and 2009	Yes	No	Yes	171	No	No	No	No	R0
male	68	No	No	No	No	Yes (20 packyears)	2004	1	2	Albendazole (3 months)	Pericystectomy	490	300	No	Yes (1 night IC)	11	0 (no complications)	none	0	Alive	No	7.1	2	No	Yes (left and middle liver vein)	No	No	No	No	180	No	No	No	No	R0
female	59	Atrial fibrilation, arterial hypertension	No	No	No	Yes (10 packyears)	2016	0	2	Mebendazole (2 months)	Pericystectomy	200	100	No	No	9	0 (no complications)	none	0	Alive	No	3	3	No	No	No	No	No	No	82	No	Yes (40%)	No	Yes	R0
male	45	Arterial hypertension	IgA Nephropathy	No	No	No	2011	0	2	Albendazole (12 months)	1) Cyst aspiration and fenestration; 2) Pericystectomy	1) 300; 2) 420	1) 200; 2) 1000	1) No; 2) Yes	1) Yes; 2) Yes	1) 10; 2) 9	3a (wound infection up to the subcutaneous tissue); 2 (diaphragmatic opening)	wound opening under local anesthesia; 2) intraoperative chest tube placement	1) 26.2; 2) 26.2	Alive	Yes/ No	10.5	1	No	Yes (right liver vein, IVC)	Yes, in 2011	Yes	No	Yes	149	No	No	No	No	fenestration
female	64	No	No	No	No	No	2007	0	2	Albendazole (4 months)	Pericystectomy	228	100	No	No (1 day intermediate care)	8	2 (intestinal transit disorder)	gastrografin administration	20.9	Alive	No	6.6	1	No	Yes (portal vein, IVC)	No	No	No	No	66	No	No	No	No	R0
female	44	No	No	No	No	No	2008	0	2	Albendazole (10 months)	Pericystectomy	240	250	No	Yes (1 night IC)	9	0 (no complications)	none	0	Alive	No	4	>5	No	No	No	No	No	No	179	No	No	No	No	R0
male	45	No	No	No	No	Yes (20 packyears)	2010	0	2	Albendazole (3 months)	Pericystectomy	400	500	Yes	No	11	3a (pneumothorax)	chest tube placement under local anesthesia	26.2	Alive	No	3	>5	No	No	No	No	No	No	148	No	No	No	No	R0
